# Supplementary material for: Importance of Both Fatness and Aerobic Fitness on Metabolic Syndrome Risk in Japanese Children
Source: PLoS One. 2015 May 20;10(5):e0127400. doi: 10.1371/journal.pone.0127400 (PMC4438983; doi:10.1371/journal.pone.0127400)
Supplement: S1 Dataset — (XLSX) [file pone.0127400.s001.xlsx]

## Sheet: Sheet1
ID	sex	age	height	weight	BMI	WC	w/h	SBP	DBP	HDLc	TG	20ｍ-shuttle run	Vo2peak	wc zscore	w/h zscore	SBP zscore	DBP zscore	TG zscore	HDL-c zscore	sum
1	1	9	136.6	23.8	12.8	49	0.4	106	66	52	72	42	54	-1.23176	-1.476	-0.2709	0.6752	-0.0887	1.23709	-1.16
2	1	9	129.3	21.6	12.9	56.2	0.4	101	63	84	52	65	58.3	-0.43015	-0.13558	-0.85081	0.31348	-0.5495	-0.89287	-2.55
3	1	9	140.5	26.9	13.6	53.5	0.4	117	73	100	29	25	50	-0.73076	-1.0864	1.0049	1.51919	-1.07942	-1.95786	-2.33
4	1	9	126.1	21.9	13.8	50.3	0.4	109	79	60	80	58	56.2	-1.08703	-0.76678	0.07704	2.24262	0.09562	0.7046	1.27
5	1	9	129.3	23.1	13.8	48.8	0.4	107	59	54	37	23	49.5	-1.25403	-1.14582	-0.15492	-0.1688	-0.8951	1.10397	-2.51
6	1	9	131.7	24	13.8	52.1	0.4	103	42	68	32	35	51.8	-0.88663	-0.82492	-0.61885	-2.2185	-1.0103	0.17211	-5.39
7	1	9	129.7	23.4	13.9	47.5	0.4	107	62	88	25	53	55.1	-1.39877	-1.34329	-0.15492	0.19291	-1.17158	-1.15912	-5.03
8	1	10	138	26.7	14	55.2	0.4	109	65	81	52	66	57.1	-0.54149	-0.74719	0.07704	0.55463	-0.5495	-0.69319	-1.9
9	1	9	138.1	26.8	14.1	55.1	0.4	112	75	86	54	37	51.9	-0.55262	-0.76508	0.42499	1.76033	-0.50342	-1.026	-0.66
10	1	9	127.6	22.9	14.1	49.5	0.4	110	63	65	104	51	54.6	-1.1761	-0.96023	0.19303	0.31348	0.64857	0.37179	-0.61
11	1	9	131.9	24.5	14.1	52.5	0.4	102	56	70	108	85	61.1	-0.84209	-0.78198	-0.73483	-0.53051	0.74073	0.03899	-2.11
12	1	10	134.5	25.6	14.2	52.3	0.4	95	68	79	33	25	49	-0.86436	-0.94405	-1.5467	0.91634	-0.98726	-0.56007	-3.99
13	1	9	128.8	23.8	14.3	52.8	0.4	112	64	55	145	73	58.6	-0.80869	-0.57176	0.42499	0.43405	1.59321	1.03741	2.11
14	1	9	139.4	28	14.4	54	0.4	101	46	66	44	70	58	-0.67509	-0.97005	-0.85081	-1.73622	-0.73382	0.30523	-4.66
15	1	10	125.6	22.8	14.5	54.8	0.4	105	61	96	66	82	59.7	-0.58602	-0.10632	-0.38688	0.07234	-0.22694	-1.69161	-2.93
16	1	9	135.8	26.8	14.5	53.5	0.4	110	57	69	69	51	54.2	-0.73076	-0.85377	0.19303	-0.40994	-0.15782	0.10555	-1.85
17	1	9	138.3	27.9	14.6	53	0.4	112	62	83	62	54	54.7	-0.78642	-1.0433	0.42499	0.19291	-0.3191	-0.82631	-2.36
18	1	10	132.4	25.6	14.6	54	0.4	96	54	85	48	28	49.3	-0.67509	-0.60853	-1.43072	-0.77165	-0.64166	-0.95944	-5.09
19	1	10	132.2	25.7	14.7	56.3	0.4	95	54	101	35	76	58.4	-0.41902	-0.29053	-1.5467	-0.77165	-0.94118	-2.02442	-5.99
20	1	9	128.2	24.2	14.7	53.5	0.4	118	63	80	71	26	49.3	-0.73076	-0.44151	1.12088	0.31348	-0.11174	-0.62663	-0.48
21	1	9	133	26.1	14.8	53.6	0.4	111	56	78	69	23	48.6	-0.71962	-0.6941	0.30901	-0.53051	-0.15782	-0.49351	-2.29
22	1	9	125.9	23.5	14.8	53	0.4	82	45	86	77	54	54.6	-0.78642	-0.37704	-3.05446	-1.85679	0.0265	-1.026	-7.07
23	1	10	129.1	24.8	14.9	52.3	0.4	111	60	76	65	68	56.7	-0.86436	-0.65694	0.30901	-0.04823	-0.24998	-0.36038	-1.87
24	1	9	127	24	14.9	53.5	0.4	90	61	70	37	33	50.4	-0.73076	-0.37191	-2.12661	0.07234	-0.8951	0.03899	-4.01
25	1	9	128.8	24.7	14.9	53.8	0.4	105	74	91	118	28	49.5	-0.69736	-0.43471	-0.38688	1.63976	0.97113	-1.3588	-0.27
26	1	9	132.8	26.3	14.9	59	0.4	104	71	72	55	43	52.4	-0.11841	0.03439	-0.50286	1.27805	-0.48038	-0.09414	0.12
27	1	9	134.2	26.9	14.9	51	0.4	117	46	76	62	42	52.2	-1.00909	-1.0997	1.0049	-1.73622	-0.3191	-0.36038	-3.52
28	1	9	129.1	24.9	14.9	50.7	0.4	113	61	79	65	62	56	-1.0425	-0.87571	0.54097	0.07234	-0.24998	-0.56007	-2.11
29	1	9	142.2	30.3	15	56.3	0.4	113	62	87	37	93	61.9	-0.41902	-0.81918	0.54097	0.19291	-0.8951	-1.09256	-2.49
30	1	9	138.4	29	15.1	57.6	0.4	114	59	64	110	16	47	-0.27428	-0.46149	0.65695	-0.1688	0.78681	0.43835	0.98
31	1	9	135.6	27.9	15.2	57.5	0.4	116	62	70	32	39	51.3	-0.28542	-0.32281	0.88892	0.19291	-1.0103	0.03899	-0.5
32	1	9	141.3	30.3	15.2	54	0.4	113	68	61	98	65	56.3	-0.67509	-1.062	0.54097	0.91634	0.51033	0.63804	0.87
33	1	9	124.3	23.5	15.2	51.7	0.4	115	54	91	81	33	50.2	-0.93116	-0.46601	0.77294	-0.77165	0.11866	-1.3588	-2.64
34	1	10	133.7	27.2	15.2	57.2	0.4	105	53	76	53	39	50.9	-0.31882	-0.25605	-0.38688	-0.89222	-0.52646	-0.36038	-2.74
35	1	9	136.1	28.2	15.2	50.5	0.4	116	63	83	75	30	49.6	-1.06476	-1.2582	0.88892	0.31348	-0.01958	-0.82631	-1.97
36	1	10	133.7	27.5	15.4	56	0.4	107	36	81	33	86	59.7	-0.45242	-0.41448	-0.15492	-2.94193	-0.98726	-0.69319	-5.64
37	1	9	133	27.3	15.4	54	0.4	117	58	52	103	37	50.8	-0.67509	-0.64101	1.0049	-0.28937	0.62553	1.23709	1.26
38	1	9	134.6	28.1	15.5	57	0.4	108	70	64	139	55	54.1	-0.34108	-0.33277	-0.03894	1.15748	1.45497	0.43835	2.34
39	1	9	126.3	24.8	15.5	60	0.5	97	57	67	69	25	48.4	-0.00708	0.57775	-1.31474	-0.40994	-0.15782	0.23867	-1.07
40	1	9	135.4	28.6	15.6	55.6	0.4	95	54	72	44	49	52.9	-0.49695	-0.55946	-1.5467	-0.77165	-0.73382	-0.09414	-4.2
41	1	9	137.9	29.7	15.6	57.2	0.4	103	56	85	54	84	59.6	-0.31882	-0.48606	-0.61885	-0.53051	-0.50342	-0.95944	-3.42
42	1	9	139.7	30.5	15.6	55.5	0.4	103	61	46	29	46	52.3	-0.50809	-0.7952	-0.61885	0.07234	-1.07942	1.63646	-1.29
43	1	9	136.1	29	15.7	50.7	0.4	102	68	77	56	81	59	-1.0425	-1.23226	-0.73483	0.91634	-0.45734	-0.42694	-2.98
44	1	10	130.1	26.5	15.7	56.3	0.4	107	55	77	35	71	56.6	-0.41902	-0.16919	-0.15492	-0.65108	-0.94118	-0.42694	-2.76
45	1	9	124.4	24.3	15.7	53.4	0.4	120	60	82	88	51	53.2	-0.74189	-0.23068	1.35284	-0.04823	0.27994	-0.75975	-0.15
46	1	10	130.3	26.8	15.8	54	0.4	133	92	102	42	52	52.8	-0.67509	-0.4925	2.86061	3.81004	-0.7799	-2.09098	2.63
47	1	9	137.5	29.9	15.8	52.4	0.4	101	51	94	25	55	53.9	-0.85323	-1.08097	-0.85081	-1.13337	-1.17158	-1.55849	-6.65
48	1	9	144.4	33	15.8	50.5	0.3	104	68	49	220	65	55.8	-1.06476	-1.63467	-0.50286	0.91634	3.32121	1.43678	2.47
49	1	9	137.4	29.9	15.8	54	0.4	105	58	75	42	49	52.7	-0.67509	-0.87052	-0.38688	-0.28937	-0.7799	-0.29382	-3.3
50	1	9	128.8	26.3	15.9	55.3	0.4	106	41	85	122	63	55.3	-0.53035	-0.22914	-0.2709	-2.33907	1.06329	-0.95944	-3.27
51	1	9	136.4	29.5	15.9	54.9	0.4	104	58	53	62	25	48	-0.57489	-0.70319	-0.50286	-0.28937	-0.3191	1.17053	-1.22
52	1	9	135.2	29	15.9	55.8	0.4	90	58	62	41	18	46.7	-0.47469	-0.52262	-2.12661	-0.28937	-0.80294	0.57148	-3.64
53	1	9	131.7	27.7	16	55.3	0.4	112	69	87	69	52	53.1	-0.53035	-0.39602	0.42499	1.03691	-0.15782	-1.09256	-0.71
54	1	9	138.6	30.7	16	61	0.4	99	43	75	84	55	53.7	0.10426	-0.03907	-1.08277	-2.09793	0.18778	-0.29382	-3.22
55	1	9	143.5	33	16	56.5	0.4	108	54	57	42	68	56.2	-0.39675	-0.85789	-0.03894	-0.77165	-0.7799	0.90428	-1.94
56	1	9	128.1	26.3	16	56	0.4	101	63	71	80	80	58.5	-0.45242	-0.09127	-0.85081	0.31348	0.09562	-0.02758	-1.01
57	1	9	139.7	31.4	16.1	58	0.4	112	57	77	46	52	53	-0.22975	-0.47931	0.42499	-0.40994	-0.68774	-0.42694	-1.81
58	1	9	133.7	28.8	16.1	66.3	0.5	96	57	66	54	30	48.8	0.69433	0.94539	-1.43072	-0.40994	-0.50342	0.30523	-0.4
59	1	10	131.3	27.8	16.1	55.8	0.4	108	54	80	44	56	53.4	-0.47469	-0.30623	-0.03894	-0.77165	-0.73382	-0.62663	-2.95
60	1	9	131	27.8	16.2	54.2	0.4	116	62	59	142	61	54.7	-0.65282	-0.50464	0.88892	0.19291	1.52409	0.77116	2.22
61	1	9	122.4	24.3	16.2	55.2	0.5	93	65	68	54	36	49.9	-0.54149	0.15271	-1.77866	0.55463	-0.50342	0.17211	-1.94
62	1	9	140.6	32.1	16.2	55.3	0.4	102	63	101	33	72	56.8	-0.53035	-0.8652	-0.73483	0.31348	-0.98726	-2.02442	-4.83
63	1	9	130.7	27.8	16.3	54	0.4	96	65	67	77	33	49.2	-0.67509	-0.51489	-1.43072	0.55463	0.0265	0.23867	-1.8
64	1	9	130.7	27.9	16.3	55.5	0.4	99	63	43	186	46	51.7	-0.50809	-0.3123	-1.08277	0.31348	2.53785	1.83614	2.78
65	1	9	131.4	28.2	16.3	56.5	0.4	105	62	102	38	43	51.1	-0.39675	-0.2179	-0.38688	0.19291	-0.87206	-2.09098	-3.77
66	1	9	129	27.2	16.3	50.8	0.4	96	53	71	31	53	53.1	-1.03136	-0.85665	-1.43072	-0.89222	-1.03334	-0.02758	-5.27
67	1	9	134.4	29.6	16.4	56.8	0.4	112	51	62	76	53	53	-0.36335	-0.34792	0.42499	-1.13337	0.00346	0.57148	-0.84
68	1	10	130.1	27.8	16.4	59	0.5	118	66	58	69	58	53.5	-0.11841	0.19714	1.12088	0.6752	-0.15782	0.83772	2.55
69	1	9	135.8	30.3	16.4	57.5	0.4	109	62	76	66	68	55.9	-0.28542	-0.33384	0.07704	0.19291	-0.22694	-0.36038	-0.94
70	1	9	135.3	30.1	16.4	55.7	0.4	99	62	102	43	70	56.2	-0.48582	-0.54105	-1.08277	0.19291	-0.75686	-2.09098	-4.76
71	1	9	128	27	16.5	55	0.4	98	54	67	74	63	54.8	-0.56375	-0.22315	-1.19875	-0.77165	-0.04262	0.23867	-2.56
72	1	9	135.3	30.2	16.5	58.7	0.4	113	69	63	70	28	48.1	-0.15181	-0.14966	0.54097	1.03691	-0.13478	0.50492	1.65
73	1	9	130.4	28.1	16.5	52.7	0.4	95	60	77	63	61	54.4	-0.81982	-0.67409	-1.5467	-0.04823	-0.29606	-0.42694	-3.81
74	1	9	131.2	28.5	16.6	56.8	0.4	107	45	51	40	61	54.3	-0.36335	-0.16597	-0.15492	-1.85679	-0.82598	1.30365	-2.06
75	1	9	135.7	30.5	16.6	57.6	0.4	114	63	73	45	84	58.8	-0.27428	-0.31532	0.65695	0.31348	-0.71078	-0.1607	-0.49
76	1	9	127.3	27	16.7	55.5	0.4	117	66	52	105	63	54.6	-0.50809	-0.11211	1.0049	0.6752	0.67161	1.23709	2.97
77	1	9	135.8	30.8	16.7	61	0.4	96	63	67	52	50	52.1	0.10426	0.12111	-1.43072	0.31348	-0.5495	0.23867	-1.2
78	1	9	125.2	26.2	16.7	56.7	0.5	91	51	59	138	68	55.6	-0.37448	0.18616	-2.01063	-1.13337	1.43193	0.77116	-1.13
79	1	9	129.3	28	16.7	55	0.4	116	62	68	48	34	49.1	-0.56375	-0.2994	0.88892	0.19291	-0.64166	0.17211	-0.25
80	1	9	138.9	32.5	16.8	56	0.4	111	62	66	154	46	51.3	-0.45242	-0.69127	0.30901	0.19291	1.80057	0.30523	1.46
81	1	9	136.4	31.5	16.9	59.5	0.4	111	60	57	120	61	54.1	-0.06275	-0.10789	0.30901	-0.04823	1.01721	0.90428	2.01
82	1	9	133	30	17	56	0.4	115	74	61	86	29	47.9	-0.45242	-0.37557	0.77294	1.63976	0.23386	0.63804	2.46
83	1	9	144.4	35.4	17	58.5	0.4	111	69	77	76	52	52.3	-0.17408	-0.65673	0.30901	1.03691	0.00346	-0.42694	0.09
84	1	9	134	30.5	17	54.3	0.4	99	53	58	83	58	53.4	-0.64169	-0.65497	-1.08277	-0.89222	0.16474	0.83772	-2.27
85	1	9	126.9	27.4	17	55.8	0.4	109	61	58	94	62	54.2	-0.47469	-0.04612	0.07704	0.07234	0.41817	0.83772	0.88
86	1	9	145.2	35.9	17	61.9	0.4	111	67	62	30	54	52.7	0.20446	-0.28279	0.30901	0.79577	-1.05638	0.57148	0.54
87	1	9	136	31.8	17.2	59.4	0.4	107	62	101	96	40	49.8	-0.07388	-0.09822	-0.15492	0.19291	0.46425	-2.02442	-1.69
88	1	9	147.2	37.3	17.2	61.5	0.4	105	58	79	67	41	50	0.15993	-0.433	-0.38688	-0.28937	-0.2039	-0.56007	-1.71
89	1	9	132.4	30.3	17.3	56	0.4	116	69	90	116	56	52.8	-0.45242	-0.34189	0.88892	1.03691	0.92505	-1.29224	0.76
90	1	9	137.1	32.5	17.3	60	0.4	108	69	71	53	44	50.5	-0.00708	-0.08283	-0.03894	1.03691	-0.52646	-0.02758	0.35
91	1	9	138.6	33.3	17.3	57	0.4	99	62	66	41	44	50.5	-0.34108	-0.54851	-1.08277	0.19291	-0.80294	0.30523	-2.28
92	1	9	137.5	33	17.5	57	0.4	111	57	86	40	46	50.7	-0.34108	-0.49043	0.30901	-0.40994	-0.82598	-1.026	-2.78
93	1	10	144.6	36.5	17.5	64.8	0.4	111	65	85	38	57	52.3	0.52733	0.10245	0.30901	0.55463	-0.87206	-0.95944	-0.34
94	1	9	134.3	31.5	17.5	56.6	0.4	99	61	77	76	57	52.8	-0.38562	-0.36865	-1.08277	0.07234	0.00346	-0.42694	-2.19
95	1	9	131.7	30.3	17.5	60	0.5	111	60	110	108	65	54.3	-0.00708	0.23392	0.30901	-0.04823	0.74073	-2.62347	-1.4
96	1	10	137.1	33	17.6	59.8	0.4	108	58	96	34	89	58.4	-0.02934	-0.10858	-0.03894	-0.28937	-0.96422	-1.69161	-3.12
97	1	9	144.8	37.2	17.7	64.5	0.4	111	55	47	123	23	46.1	0.49393	0.05495	0.30901	-0.65108	1.08633	1.5699	2.86
98	1	9	140.6	35.4	17.9	60.3	0.4	118	65	69	72	80	56.9	0.02632	-0.23747	1.12088	0.55463	-0.0887	0.10555	1.48
99	1	9	141.1	35.7	17.9	60.4	0.4	109	59	57	41	53	51.7	0.03746	-0.25178	0.07704	-0.1688	-0.80294	0.90428	-0.2
100	1	10	136	33.2	17.9	62	0.5	106	68	65	61	39	48.5	0.21559	0.23924	-0.2709	0.91634	-0.34214	0.37179	1.13
101	1	9	136.6	33.6	18	56.6	0.4	115	71	88	169	42	49.5	-0.38562	-0.49391	0.77294	1.27805	2.14617	-1.15912	2.16
102	1	9	131.3	31.1	18	66	0.5	113	60	64	54	26	46.4	0.66093	1.06506	0.54097	-0.04823	-0.50342	0.43835	2.15
103	1	9	143.6	37.4	18.1	68.3	0.5	114	60	59	67	11	43.5	0.917	0.58777	0.65695	-0.04823	-0.2039	0.77116	2.68
104	1	9	131.5	31.6	18.3	63	0.5	120	74	84	51	63	53.3	0.32693	0.64886	1.35284	1.63976	-0.57254	-0.89287	2.5
105	1	9	136	33.8	18.3	60.2	0.4	96	48	69	74	62	53.1	0.01519	0.00561	-1.43072	-1.49508	-0.04262	0.10555	-2.84
106	1	10	144.8	38.4	18.3	69.3	0.5	116	62	84	91	26	45.7	1.02834	0.6401	0.88892	0.19291	0.34906	-0.89287	2.21
107	1	9	140.7	36.5	18.4	61	0.4	103	51	75	54	55	51.6	0.10426	-0.15503	-0.61885	-1.13337	-0.50342	-0.29382	-2.6
108	1	9	140.3	36.6	18.6	60.8	0.4	121	66	63	74	35	47.6	0.08199	-0.15837	1.46883	0.6752	-0.04262	0.50492	2.53
109	1	9	135.9	34.6	18.7	61.6	0.5	97	54	64	66	42	48.9	0.17106	0.19321	-1.31474	-0.77165	-0.22694	0.43835	-1.51
110	1	9	139.7	36.9	18.9	67	0.5	107	45	63	116	26	45.6	0.77227	0.65789	-0.15492	-1.85679	0.92505	0.50492	0.85
111	1	9	136.8	35.6	19	67.5	0.5	100	55	52	48	25	45.4	0.82794	0.90187	-0.96679	-0.65108	-0.64166	1.23709	0.71
112	1	9	148.1	41.8	19.1	68.6	0.5	106	47	86	97	54	50.8	0.9504	0.36842	-0.2709	-1.61565	0.48729	-1.026	-1.11
113	1	9	139.9	37.4	19.1	63.9	0.5	110	60	56	77	69	53.7	0.42713	0.25464	0.19303	-0.04823	0.0265	0.97085	1.82
114	1	9	139.5	37.2	19.1	65.8	0.5	104	58	74	60	30	46.2	0.63867	0.51818	-0.50286	-0.28937	-0.36518	-0.22726	-0.23
115	1	9	139.5	37.5	19.3	63.2	0.5	105	62	54	39	63	52.4	0.34919	0.18919	-0.38688	0.19291	-0.84902	1.10397	0.6
116	1	9	139.3	37.4	19.3	63	0.5	107	54	65	75	48	49.5	0.32693	0.17532	-0.15492	-0.77165	-0.01958	0.37179	-0.07
117	1	9	130.6	33.1	19.4	66.7	0.5	103	61	97	40	17	43.5	0.73887	1.20723	-0.61885	0.07234	-0.82598	-1.75817	-1.18
118	1	9	141.2	39.2	19.7	68	0.5	117	47	65	61	29	45.5	0.8836	0.69297	1.0049	-1.61565	-0.34214	0.37179	1
119	1	9	138.4	37.7	19.7	65	0.5	102	59	83	66	32	46.1	0.5496	0.48232	-0.73483	-0.1688	-0.22694	-0.82631	-0.92
120	1	9	147.4	43	19.8	67.8	0.5	109	40	64	92	68	52.9	0.86134	0.31145	0.07704	-2.45964	0.37209	0.43835	-0.4
121	1	9	146.9	43.7	20.3	73	0.5	111	73	59	130	34	46	1.44028	0.96393	0.30901	1.51919	1.24761	0.77116	6.25
122	1	9	128.7	33.8	20.4	65.2	0.5	118	69	78	78	54	49.7	0.57187	1.13458	1.12088	1.03691	0.04954	-0.49351	3.42
123	1	9	145.3	44.1	20.9	77.8	0.5	112	57	67	111	26	43.9	1.97469	1.64365	0.42499	-0.40994	0.80985	0.23867	4.68
124	1	10	139.5	40.7	20.9	68	0.5	127	76	69	52	53	48.6	0.8836	0.79656	2.16472	1.8809	-0.5495	0.10555	5.28
125	1	9	137	39.6	21.1	66.7	0.5	112	61	62	47	54	49.1	0.73887	0.78608	0.42499	0.07234	-0.6647	0.57148	1.93
126	1	9	131.9	37.9	21.8	69.3	0.5	124	68	52	104	39	45.6	1.02834	1.46632	1.81677	0.91634	0.64857	1.23709	7.11
127	1	9	136.9	41	21.9	75.5	0.6	115	68	70	36	28	43.4	1.71862	1.92703	0.77294	0.91634	-0.91814	0.03899	4.46
128	1	9	149.5	49.8	22.3	84	0.6	117	68	56	68	32	43.9	2.66497	2.11017	1.0049	0.91634	-0.18086	0.97085	7.49
129	1	9	139.1	43.6	22.5	71.1	0.5	116	63	64	78	42	45.6	1.22874	1.2147	0.88892	0.31348	0.04954	0.43835	4.13
130	1	9	140.3	44.5	22.6	75.8	0.5	124	67	48	200	31	43.4	1.75202	1.72886	1.81677	0.79577	2.86041	1.50334	10.46
131	1	9	137.7	43.6	23	72.6	0.5	126	69	60	75	45	45.8	1.39575	1.49872	2.04873	1.03691	-0.01958	0.7046	6.67
132	1	9	141.7	47.1	23.5	74.3	0.5	109	52	59	52	22	40.9	1.58502	1.44778	0.07704	-1.01279	-0.5495	0.77116	2.32
133	1	9	139.4	47.9	24.6	71.1	0.5	116	64	63	72	52	45.7	1.22874	1.19528	0.88892	0.43405	-0.0887	0.50492	4.16
134	1	9	139.1	49	25.3	77	0.6	111	67	37	225	20	39	1.88562	1.96341	0.30901	0.79577	3.43641	2.23551	10.63
135	1	9	145.4	54	25.5	85.3	0.6	112	62	47	131	21	39	2.8097	2.54767	0.42499	0.19291	1.27065	1.5699	8.82
136	1	9	131.8	45.3	26.1	86.6	0.7	119	67	56	64	36	41.4	2.95444	3.79034	1.23686	0.79577	-0.27302	0.97085	9.48
137	1	9	139.5	52	26.7	87.8	0.6	104	51	45	306	19	37.6	3.08804	3.30199	-0.50286	-1.13337	5.30264	1.70302	11.76
138	1	9	132.7	49.9	28.3	80.1	0.6	108	52	50	101	10	34.5	2.23076	2.84704	-0.03894	-1.01279	0.57945	1.37021	5.98
139	1	9	144.9	61.2	29.1	87	0.6	115	60	54	134	17	35.1	2.99897	2.7905	0.77294	-0.04823	1.33977	1.10397	8.96
140	1	9	152.6	76.9	33	99.5	0.7	138	62	35	150	12	30.8	4.39066	3.70164	3.44051	0.19291	1.70841	2.36864	15.8
141	2	9	136	22.8	12.3	50.4	0.4	111	67	65	58	31	50.1	-1.22234	-1.34001	-0.47335	0.20735	0.6514	0.09	-2.09
142	2	9	132.6	22.6	12.9	51.7	0.4	108	53	77	57	26	48.6	-1.01688	-0.88385	-0.49279	-0.1027	-1.03662	-0.77	-4.3
143	2	9	130.9	22.2	13	49.5	0.4	113	64	64	50	58	54.7	-1.36459	-1.16131	-0.62882	0.41404	0.28968	0.16	-2.29
144	2	9	129.3	21.8	13	46.6	0.4	117	65	63	75	19	47.2	-1.82293	-1.58068	-0.143	0.82743	0.41025	0.24	-2.07
145	2	9	130	22.4	13.3	50.2	0.4	94	50	69	39	19	46.9	-1.25395	-0.97223	-0.84258	-1.54956	-1.39834	-0.19	-6.21
146	2	9	147.7	29.5	13.5	53	0.4	100	60	59	132	29	48.7	-0.81142	-1.61769	0.96467	-0.92948	-0.19261	0.52	-2.07
147	2	9	128.5	22.5	13.6	50.2	0.4	89	58	82	65	43	51.3	-1.25395	-0.86573	-0.33732	-2.0663	-0.43376	-1.12	-6.08
148	2	9	137.3	25.8	13.7	52.8	0.4	110	63	76	105	24	47.5	-0.84303	-1.00991	0.43999	0.104	0.16911	-0.69	-1.83
149	2	9	130.5	23.4	13.7	50.5	0.4	87	54	65	90	23	47.3	-1.20654	-0.95287	0.1485	-2.273	-0.91605	0.09	-5.11
150	2	9	138.5	27	14.1	52.2	0.4	123	77	86	95	47	51.6	-0.93785	-1.19099	0.24566	1.44752	1.85712	-1.41	0.01
151	2	9	137.4	26.7	14.1	51	0.4	112	69	51	88	36	49.5	-1.12751	-1.32605	0.10963	0.31069	0.89254	1.09	-0.05
152	2	9	138.4	27.1	14.1	54.3	0.4	87	56	59	96	33	48.9	-0.60595	-0.82604	0.26509	-2.273	-0.6749	0.52	-3.59
153	2	9	127.6	23.1	14.2	49.2	0.4	105	49	76	89	31	48.5	-1.412	-0.98579	0.12906	-0.41274	-1.51891	-0.69	-4.89
154	2	9	131.6	24.9	14.4	55.7	0.4	108	71	65	55	44	50.8	-0.38468	-0.09569	-0.53165	-0.1027	1.13369	0.09	0.11
155	2	9	137.2	27.1	14.4	55.8	0.4	111	58	67	45	28	47.7	-0.36888	-0.48665	-0.72598	0.20735	-0.43376	-0.05	-1.86
156	2	9	133.6	25.8	14.5	49.1	0.4	92	59	75	48	70	55.7	-1.42781	-1.41262	-0.66768	-1.75626	-0.31319	-0.62	-6.2
157	2	9	133.7	26.1	14.6	58	0.4	115	61	62	177	29	47.7	-0.02117	0.15369	1.83915	0.62074	-0.07204	0.31	2.83
158	2	9	137	27.5	14.7	50	0.4	107	62	75	53	30	47.8	-1.28556	-1.4729	-0.57052	-0.20605	0.04853	-0.62	-4.11
159	2	9	131.1	25.2	14.7	51	0.4	119	63	91	89	37	49.2	-1.12751	-0.90461	0.12906	1.03413	0.16911	-1.77	-2.47
160	2	9	139.6	28.6	14.7	57	0.4	114	70	53	184	20	45.9	-0.17922	-0.44875	1.97518	0.51739	1.01311	0.95	3.83
161	2	9	136.6	27.4	14.7	51.3	0.4	106	62	80	117	29	47.6	-1.0801	-1.2228	0.67318	-0.30939	0.04853	-0.98	-2.87
162	2	9	130.4	25	14.7	56.3	0.4	104	63	79	54	43	50.3	-0.28986	0.10505	-0.55109	-0.51609	0.16911	-0.91	-1.99
163	2	9	129.6	24.7	14.7	48.2	0.4	111	54	43	219	53	52.2	-1.57005	-1.30869	2.65533	0.20735	-0.91605	1.67	0.74
164	2	9	138.7	28.3	14.7	53.3	0.4	118	55	71	98	28	47.4	-0.764	-1.01644	0.30396	0.93078	-0.79548	-0.34	-1.68
165	2	9	138.6	28.5	14.8	52.5	0.4	101	63	74	33	31	47.9	-0.89044	-1.14627	-0.95917	-0.82613	0.16911	-0.55	-4.2
166	2	9	146.8	32	14.8	51.5	0.4	111	58	75	61	55	52.5	-1.04849	-1.80714	-0.41506	0.20735	-0.43376	-0.62	-4.12
167	2	9	135.4	27.3	14.9	52	0.4	108	69	122	62	34	48.4	-0.96946	-1.022	-0.39562	-0.1027	0.89254	-3.99	-5.59
168	2	9	139.4	29.1	15	57	0.4	122	64	74	123	56	52.6	-0.17922	-0.43491	0.78978	1.34417	0.28968	-0.55	1.26
169	2	9	127.4	24.4	15	51.6	0.4	106	59	71	66	21	45.8	-1.03268	-0.52639	-0.31789	-0.30939	-0.31319	-0.34	-2.84
170	2	10	132.8	26.6	15.1	56.3	0.4	98	55	45	193	17	44.5	-0.28986	-0.0793	2.15008	-1.13617	-0.79548	1.52	1.37
171	2	10	143.5	31.1	15.1	54.5	0.4	95	63	59	74	44	49.7	-0.57434	-1.12257	-0.16243	-1.44622	0.16911	0.52	-2.62
172	2	9	134.2	27.2	15.1	52	0.4	92	58	76	49	45	50.4	-0.96946	-0.94087	-0.64825	-1.75626	-0.43376	-0.69	-5.44
173	2	9	131.9	26.3	15.1	63	0.5	112	69	89	31	31	47.7	0.76907	1.18922	-0.99804	0.31069	0.89254	-1.62	0.54
174	2	9	136.8	28.3	15.1	54.5	0.4	111	59	54	101	23	46.1	-0.57434	-0.68308	0.36226	0.20735	-0.31319	0.88	-0.12
175	2	9	141.2	30.2	15.1	56.5	0.4	96	62	74	46	67	54.6	-0.25825	-0.64174	-0.70655	-1.34287	0.04853	-0.55	-3.45
176	2	10	135.9	28	15.2	57.5	0.4	101	40	74	245	32	47.3	-0.1002	-0.09916	3.16058	-0.82613	-2.60407	-0.55	-1.02
177	2	9	133.3	27	15.2	54.6	0.4	106	63	59	79	30	47.4	-0.55854	-0.4182	-0.06526	-0.30939	0.16911	0.52	-0.66
178	2	9	131.2	26.2	15.2	50.5	0.4	109	57	85	84	23	46.1	-1.20654	-1.00165	0.0319	0.00065	-0.55433	-1.34	-4.07
179	2	9	128.1	25	15.2	55.5	0.4	105	53	79	43	25	46.4	-0.41629	0.14065	-0.76485	-0.41274	-1.03662	-0.91	-3.4
180	2	9	134.5	27.6	15.3	52	0.4	107	60	75	99	29	47.1	-0.96946	-0.96129	0.32339	-0.20605	-0.19261	-0.62	-2.63
181	2	9	134.4	27.6	15.3	56	0.4	124	77	75	52	32	47.7	-0.33727	-0.25129	-0.58995	1.55086	1.85712	-0.62	1.61
182	2	9	142.3	31	15.3	57.4	0.4	105	42	64	66	60	53.1	-0.116	-0.56538	-0.31789	-0.41274	-2.36292	0.16	-3.61
183	2	9	136.2	28.5	15.4	58.5	0.4	111	66	53	69	45	50.1	0.05785	0.05229	-0.25959	0.20735	0.53082	0.95	1.54
184	2	10	143.1	31.5	15.4	53.4	0.4	109	55	82	56	33	47.3	-0.7482	-1.27911	-0.51222	0.00065	-0.79548	-1.12	-4.45
185	2	10	128.3	25.4	15.4	52.5	0.4	94	56	58	91	17	44.3	-0.89044	-0.42778	0.16793	-1.54956	-0.6749	0.59	-2.78
186	2	10	129.8	26	15.4	55	0.4	101	68	64	31	44	49.5	-0.49532	-0.08443	-0.99804	-0.82613	0.77197	0.16	-1.47
187	2	9	129.3	25.9	15.5	53.5	0.4	93	58	74	111	30	47.1	-0.73239	-0.31982	0.55658	-1.65291	-0.43376	-0.55	-3.13
188	2	9	124.2	23.9	15.5	50.2	0.4	104	57	56	144	31	47.3	-1.25395	-0.54616	1.19787	-0.51609	-0.55433	0.74	-0.93
189	2	9	145.7	32.9	15.5	56.7	0.4	99	58	74	36	22	45.6	-0.22664	-0.9013	-0.90088	-1.03283	-0.43376	-0.55	-4.05
190	2	10	134.5	28.1	15.5	56	0.4	124	75	76	62	22	45.1	-0.33727	-0.25861	-0.39562	1.55086	1.61598	-0.69	1.49
191	2	9	142.3	31.6	15.6	53.4	0.4	105	61	82	54	80	56.7	-0.7482	-1.22954	-0.55109	-0.41274	-0.07204	-1.12	-4.13
192	2	9	131	26.8	15.6	56	0.4	119	66	74	34	45	49.9	-0.33727	0.00422	-0.93974	1.03413	0.53082	-0.55	-0.26
193	2	9	131.7	27.1	15.6	57.7	0.4	96	51	52	47	34	47.8	-0.06859	0.25552	-0.68711	-1.34287	-1.27777	1.02	-2.1
194	2	9	139	30.2	15.6	55.7	0.4	114	62	60	39	62	53.2	-0.38468	-0.62808	-0.84258	0.51739	0.04853	0.45	-0.84
195	2	9	130.2	26.5	15.6	50.5	0.4	104	57	62	83	47	50.3	-1.20654	-0.93181	0.01247	-0.51609	-0.55433	0.31	-2.89
196	2	9	142.4	31.7	15.6	58.7	0.4	112	73	58	52	24	45.9	0.08946	-0.35638	-0.58995	0.31069	1.37483	0.59	1.42
197	2	9	129.7	26.3	15.6	53.9	0.4	121	84	78	75	24	45.9	-0.66917	-0.2771	-0.143	1.24082	2.70113	-0.84	2.01
198	2	9	142.1	31.6	15.6	55	0.4	117	67	96	41	51	51.1	-0.49532	-0.95103	-0.80371	0.82743	0.6514	-2.13	-2.9
199	2	9	131	26.9	15.7	52.1	0.4	109	63	58	63	36	48.1	-0.95366	-0.69919	-0.37619	0.00065	0.16911	0.59	-1.27
200	2	9	130.3	26.7	15.7	54.8	0.4	101	58	51	48	20	45	-0.52693	-0.15911	-0.66768	-0.82613	-0.43376	1.09	-1.52
201	2	9	140.4	31	15.7	55	0.4	119	68	63	59	32	47.4	-0.49532	-0.84029	-0.45392	1.03413	0.77197	0.24	0.26
202	2	9	128.5	26	15.7	54.1	0.4	110	75	68	40	20	45	-0.63756	-0.14863	-0.82314	0.104	1.61598	-0.12	-0.01
203	2	9	137.9	30	15.8	56.5	0.4	118	60	67	95	30	46.9	-0.25825	-0.41549	0.24566	0.93078	-0.19261	-0.05	0.26
204	2	9	142.6	32.1	15.8	61.6	0.4	110	56	49	72	34	47.7	0.5478	0.11047	-0.20129	0.104	-0.6749	1.24	1.13
205	2	9	134.5	28.6	15.8	60.2	0.4	113	43	76	50	14	43.8	0.32653	0.4792	-0.62882	0.41404	-2.24235	-0.69	-2.34
206	2	10	144.8	33.2	15.8	58.3	0.4	108	67	82	51	26	45.7	0.02624	-0.58308	-0.60938	-0.1027	0.6514	-1.12	-1.74
207	2	9	143.8	32.8	15.9	56.6	0.4	98	61	47	60	41	48.9	-0.24244	-0.79625	-0.43449	-1.13617	-0.07204	1.38	-1.3
208	2	9	135.4	29.1	15.9	59	0.4	127	74	67	62	22	45.3	0.13688	0.1995	-0.39562	1.86091	1.4954	-0.05	3.25
209	2	9	143	32.5	15.9	58.5	0.4	119	76	55	79	54	51.4	0.05785	-0.43029	-0.06526	1.03413	1.73655	0.81	3.14
210	2	9	129.5	26.7	15.9	56	0.4	117	61	83	52	26	46	-0.33727	0.12121	-0.58995	0.82743	-0.07204	-1.2	-1.25
211	2	9	143.5	32.8	15.9	53.3	0.4	107	64	60	72	45	49.7	-0.764	-1.32015	-0.20129	-0.20605	0.28968	0.45	-1.75
212	2	9	135.4	29.3	16	54.8	0.4	105	60	66	51	30	46.7	-0.52693	-0.5334	-0.60938	-0.41274	-0.19261	0.02	-2.26
213	2	9	126.3	25.5	16	51.2	0.4	100	60	70	78	56	51.7	-1.0959	-0.51787	-0.0847	-0.92948	-0.19261	-0.27	-3.09
214	2	9	130.5	27.3	16	54.2	0.4	111	69	49	138	15	43.8	-0.62176	-0.28298	1.08127	0.20735	0.89254	1.24	2.52
215	2	9	137.4	30.3	16	57.5	0.4	114	57	73	47	24	45.6	-0.1002	-0.2083	-0.68711	0.51739	-0.55433	-0.48	-1.51
216	2	9	131.4	27.8	16.1	52.8	0.4	116	57	76	64	25	45.7	-0.84303	-0.60193	-0.35676	0.72408	-0.55433	-0.69	-2.32
217	2	9	133.3	28.7	16.2	61	0.5	123	75	89	52	34	47.3	0.45297	0.7162	-0.58995	1.44752	1.61598	-1.62	2.02
218	2	10	133	28.6	16.2	55	0.4	109	55	72	34	30	46.1	-0.49532	-0.32531	-0.93974	0.00065	-0.79548	-0.41	-2.97
219	2	9	134.8	29.4	16.2	57.1	0.4	115	59	115	40	45	49.4	-0.16342	-0.0877	-0.82314	0.62074	-0.31319	-3.49	-4.26
220	2	9	134.6	29.4	16.2	58.9	0.4	133	76	82	72	16	43.8	0.12107	0.24314	-0.20129	2.48099	1.73655	-1.12	3.26
221	2	10	137.9	30.9	16.2	54.4	0.4	103	51	79	50	50	49.9	-0.59015	-0.7753	-0.62882	-0.61944	-1.27777	-0.91	-4.8
222	2	9	136.7	30.4	16.3	55.8	0.4	113	66	52	108	44	49.1	-0.36888	-0.4515	0.49829	0.41404	0.53082	1.02	1.64
223	2	9	126.8	26.2	16.3	55.3	0.4	117	63	56	53	24	45.3	-0.4479	0.20834	-0.57052	0.82743	0.16911	0.74	0.93
224	2	9	131.8	28.4	16.3	51.2	0.4	82	53	89	40	30	46.5	-1.0959	-0.91757	-0.82314	-2.78974	-1.03662	-1.62	-8.28
225	2	9	142.8	33.5	16.4	60	0.4	118	69	78	59	41	48.5	0.29492	-0.16856	-0.45392	0.93078	0.89254	-0.84	0.66
226	2	9	144.1	34.2	16.5	61	0.4	110	66	57	42	54	50.9	0.45297	-0.09416	-0.78428	0.104	0.53082	0.67	0.88
227	2	9	137.6	31.2	16.5	60	0.4	98	68	69	57	24	45.1	0.29492	0.2066	-0.49279	-1.13617	0.77197	-0.19	-0.55
228	2	9	133.5	29.4	16.5	62.2	0.5	106	55	49	84	26	45.5	0.64263	0.91238	0.0319	-0.30939	-0.79548	1.24	1.72
229	2	10	137.9	31.4	16.5	54.6	0.4	121	68	65	53	44	48.5	-0.55854	-0.74103	-0.57052	1.24082	0.77197	0.09	0.23
230	2	9	134.5	29.9	16.5	55.3	0.4	105	58	62	131	16	43.6	-0.4479	-0.38158	0.94524	-0.41274	-0.43376	0.31	-0.42
231	2	9	128.5	27.3	16.5	55	0.4	109	62	52	83	17	43.8	-0.49532	0.01685	0.01247	0.00065	0.04853	1.02	0.6
232	2	9	141.5	33.2	16.6	57.3	0.4	114	56	77	72	64	52.7	-0.13181	-0.5282	-0.20129	0.51739	-0.6749	-0.77	-1.79
233	2	9	143.9	34.4	16.6	59	0.4	108	59	79	70	52	50.4	0.13688	-0.40864	-0.24016	-0.1027	-0.31319	-0.91	-1.84
234	2	10	132.8	29.4	16.7	56.7	0.4	93	72	75	66	30	45.6	-0.22664	-0.00814	-0.31789	-1.65291	1.25426	-0.62	-1.57
235	2	9	136.4	31.2	16.8	58.7	0.4	110	61	78	66	23	44.7	0.08946	0.07206	-0.31789	0.104	-0.07204	-0.84	-0.96
236	2	9	141.6	33.7	16.8	56	0.4	113	54	108	68	38	47.6	-0.33727	-0.75187	-0.27903	0.41404	-0.91605	-2.98	-4.85
237	2	9	137.3	31.7	16.8	57	0.4	94	52	40	53	27	45.4	-0.17922	-0.28714	-0.57052	-1.54956	-1.15719	1.88	-1.86
238	2	9	136.8	31.5	16.8	55	0.4	111	63	68	63	34	46.8	-0.49532	-0.59672	-0.37619	0.20735	0.16911	-0.12	-1.21
239	2	9	137.1	31.7	16.9	56.3	0.4	119	44	63	70	47	49.2	-0.28986	-0.39347	-0.24016	1.03413	-2.12178	0.24	-1.77
240	2	9	127.2	27.3	16.9	61	0.5	100	60	46	119	24	44.8	0.45297	1.23471	0.71205	-0.92948	-0.19261	1.45	2.73
241	2	9	137.2	31.8	16.9	61.6	0.4	112	67	78	66	32	46.3	0.5478	0.51218	-0.31789	0.31069	0.6514	-0.84	0.86
242	2	9	133.9	30.3	16.9	60.2	0.4	100	71	56	56	19	43.8	0.32653	0.52658	-0.51222	-0.92948	1.13369	0.74	1.29
243	2	9	138	32.2	16.9	57.8	0.4	119	77	73	48	42	48.2	-0.05278	-0.19993	-0.66768	1.03413	1.85712	-0.48	1.49
244	2	9	139.3	33	17	59.5	0.4	98	60	48	79	35	46.8	0.2159	-0.00394	-0.06526	-1.13617	-0.19261	1.31	0.13
245	2	9	136.2	31.6	17	61	0.4	106	47	74	58	52	50.1	0.45297	0.48598	-0.47335	-0.30939	-1.76006	-0.55	-2.15
246	2	9	149.9	38.3	17	67.2	0.4	106	47	59	51	21	44.1	1.43288	0.4961	-0.60938	-0.30939	-1.76006	0.52	-0.23
247	2	9	138.9	33	17.1	60	0.4	101	54	57	64	25	44.8	0.29492	0.11018	-0.35676	-0.82613	-0.91605	0.67	-1.02
248	2	9	136.9	32.2	17.2	58.6	0.4	121	79	59	137	23	44.3	0.07366	0.01766	1.06184	1.24082	2.09827	0.52	5.01
249	2	9	141.6	34.5	17.2	61	0.4	112	56	58	61	55	50.5	0.45297	0.08243	-0.41506	0.31069	-0.6749	0.59	0.35
250	2	9	131.8	29.9	17.2	58.6	0.4	105	66	65	52	27	45.1	0.07366	0.40901	-0.58995	-0.41274	0.53082	0.09	0.1
251	2	9	128.6	28.6	17.3	58.2	0.5	101	51	70	29	53	50	0.01044	0.59692	-1.03691	-0.82613	-1.27777	-0.27	-2.8
252	2	9	137.5	32.7	17.3	60.9	0.4	110	63	64	59	32	46	0.43717	0.36875	-0.45392	0.104	0.16911	0.16	0.79
253	2	9	128.7	28.8	17.4	50.5	0.4	119	66	61	106	16	42.8	-1.20654	-0.825	0.45942	1.03413	0.53082	0.38	0.37
254	2	9	139.4	34	17.5	59.5	0.4	110	58	40	184	25	44.5	0.2159	-0.01118	1.97518	0.104	-0.43376	1.88	3.73
255	2	9	140	34.4	17.6	58	0.4	121	84	95	41	23	44	-0.02117	-0.30755	-0.80371	1.24082	2.70113	-2.05	0.76
256	2	9	137.7	33.3	17.6	62.3	0.5	119	61	69	48	36	46.5	0.65844	0.59377	-0.66768	1.03413	-0.07204	-0.19	1.36
257	2	9	136.7	33	17.7	59.5	0.4	106	60	71	57	44	47.9	0.2159	0.18801	-0.49279	-0.30939	-0.19261	-0.34	-0.93
258	2	9	138.7	34	17.7	59.1	0.4	114	66	50	70	34	46	0.15268	-0.02842	-0.24016	0.51739	0.53082	1.17	2.1
259	2	9	136.1	32.8	17.7	57.5	0.4	117	67	56	64	24	44.1	-0.1002	-0.11386	-0.35676	0.82743	0.6514	0.74	1.65
260	2	9	128.3	29.2	17.7	54.9	0.4	117	65	63	110	24	44.1	-0.51112	0.0142	0.53715	0.82743	0.41025	0.24	1.52
261	2	9	130.3	30.3	17.8	56.3	0.4	99	60	53	121	19	43	-0.28986	0.11288	0.75091	-1.03283	-0.19261	0.95	0.3
262	2	10	142.8	36.4	17.9	67	0.5	111	68	50	56	10	40.8	1.40127	0.98965	-0.51222	0.20735	0.77197	1.17	4.03
263	2	9	139.3	34.7	17.9	67.5	0.5	117	62	70	98	29	44.9	1.48029	1.35299	0.30396	0.82743	0.04853	-0.27	3.74
264	2	9	131.9	31.2	17.9	58.5	0.4	111	60	70	55	19	43	0.05785	0.38313	-0.53165	0.20735	-0.19261	-0.27	-0.35
265	2	9	143.3	36.9	18	63.8	0.4	107	54	72	37	60	50.7	0.89551	0.42335	-0.88144	-0.20605	-0.91605	-0.41	-1.09
266	2	9	133	32	18.1	56	0.4	111	51	64	61	27	44.3	-0.33727	-0.14766	-0.41506	0.20735	-1.27777	0.16	-1.81
267	2	9	128	29.8	18.2	53.4	0.4	113	77	61	59	22	43.3	-0.7482	-0.23899	-0.45392	0.41404	1.85712	0.38	1.21
268	2	9	136.8	34.2	18.3	58.5	0.4	120	68	48	158	18	42.4	0.05785	0.00778	1.46993	1.13747	0.77197	1.31	4.76
269	2	10	132.1	31.9	18.3	64.5	0.5	110	55	66	109	46	47.3	1.00614	1.44043	0.51772	0.104	-0.79548	0.02	2.29
270	2	9	139.7	35.7	18.3	69	0.5	119	60	57	47	17	42.2	1.71736	1.5739	-0.68711	1.03413	-0.19261	0.67	4.12
271	2	9	131.1	31.6	18.4	55.7	0.4	83	58	36	90	11	41	-0.38468	-0.05755	0.1485	-2.68639	-0.43376	2.17	-1.24
272	2	9	137.3	34.7	18.4	60	0.4	104	55	60	96	24	43.5	0.29492	0.22912	0.26509	-0.51609	-0.79548	0.45	-0.07
273	2	9	135.9	34.2	18.5	63.3	0.5	97	63	63	100	32	44.9	0.81649	0.90922	0.34282	-1.23952	0.16911	0.24	1.24
274	2	9	130.4	31.7	18.6	61.6	0.5	116	67	62	49	10	40.6	0.5478	1.06537	-0.64825	0.72408	0.6514	0.31	2.65
275	2	9	133.5	33.4	18.7	65.5	0.5	112	60	58	55	29	44.2	1.16419	1.49643	-0.53165	0.31069	-0.19261	0.59	2.84
276	2	9	141.8	37.7	18.7	62	0.4	107	59	76	141	37	45.7	0.61102	0.2347	1.13957	-0.20605	-0.31319	-0.69	0.78
277	2	10	136.9	35.5	18.9	60.4	0.4	116	62	84	45	29	43.6	0.35814	0.32832	-0.72598	0.72408	0.04853	-1.27	-0.54
278	2	9	151.4	43.6	19	66.2	0.4	110	74	58	47	28	43.7	1.27483	0.23509	-0.68711	0.104	1.4954	0.59	3.01
279	2	9	136.5	35.5	19.1	66	0.5	127	80	54	72	12	40.6	1.24322	1.3282	-0.20129	1.86091	2.21884	0.88	7.33
280	2	9	136.6	35.8	19.2	69	0.5	100	38	51	181	18	41.6	1.71736	1.83874	1.91688	-0.92948	-2.84521	1.09	2.79
281	2	9	136.3	35.8	19.3	63.9	0.5	105	50	66	110	24	42.7	0.91131	0.98093	0.53715	-0.41274	-1.39834	0.02	0.64
282	2	10	124.8	30.1	19.3	62.5	0.5	101	54	54	86	31	43.6	0.69005	1.73659	0.07076	-0.82613	-0.91605	0.88	1.64
283	2	9	149.5	43.4	19.4	63.2	0.4	124	67	52	93	49	47.4	0.80068	-0.10774	0.20679	1.55086	0.6514	1.02	4.12
284	2	9	137.1	36.5	19.4	64.7	0.5	111	65	71	75	34	44.5	1.03775	1.05416	-0.143	0.20735	0.41025	-0.34	2.23
285	2	9	139.4	37.9	19.5	65	0.5	92	60	50	144	23	42.3	1.08517	0.92104	1.19787	-1.75626	-0.19261	1.17	2.43
286	2	9	135.3	36.2	19.8	62.8	0.5	124	62	36	444	12	40	0.73746	0.87071	7.02771	1.55086	0.04853	2.17	12.41
287	2	10	138	38.3	20.1	67	0.5	84	49	62	112	10	38.9	1.40127	1.37524	0.57602	-2.58304	-1.51891	0.31	-0.44
288	2	9	132.7	35.5	20.2	65.3	0.5	111	64	62	105	19	41	1.13258	1.53071	0.43999	0.20735	0.28968	0.31	3.91
289	2	9	140.1	39.7	20.2	67	0.5	131	70	88	56	17	40.6	1.40127	1.20329	-0.51222	2.2743	1.01311	-1.55	3.83
290	2	9	140	39.9	20.4	71	0.5	104	53	54	134	10	39.1	2.03346	1.88643	1.00354	-0.51609	-1.03662	0.88	4.25
291	2	9	129.9	35.9	21.3	64.1	0.5	107	62	73	51	46	45.2	0.94292	1.56306	-0.60938	-0.20605	0.04853	-0.48	1.26
292	2	9	135.1	39.4	21.6	75.3	0.6	110	60	49	115	25	40.9	2.71307	3.07305	0.63432	0.104	-0.19261	1.24	7.57
293	2	10	139	42	21.7	72	0.5	116	68	75	62	20	39.4	2.19151	2.14262	-0.39562	0.72408	0.77197	-0.62	4.81
294	2	9	149	50.6	22.8	78.9	0.5	109	52	57	91	11	37.2	3.28204	2.41539	0.16793	0.00065	-1.15719	0.67	5.38
295	2	9	143.6	47.6	23.1	77.5	0.5	106	53	57	109	35	41.5	3.06078	2.65552	0.51772	-0.30939	-1.03662	0.67	5.56
296	2	9	133.9	41.5	23.1	74	0.6	109	59	64	104	35	41.5	2.50761	2.96168	0.42056	0.00065	-0.31319	0.16	5.74
297	2	9	140	45.5	23.2	75	0.5	129	71	48	198	12	37	2.66565	2.5615	2.24724	2.0676	1.13369	1.31	11.99
298	2	9	139.4	48.1	24.8	79	0.6	108	62	49	103	17	36.6	3.29785	3.29395	0.40112	-0.1027	0.04853	1.24	8.18
299	2	9	142.5	51.3	25.3	75.8	0.5	126	75	59	290	18	36.4	2.79209	2.47208	4.03506	1.75756	1.61598	0.52	13.19
